# Supplementary material for: Biogeography of the Caribbean Cyrtognatha spiders
Source: Sci Rep. 2019 Jan 23;9:397. doi: 10.1038/s41598-018-36590-y (PMC6344596; doi:10.1038/s41598-018-36590-y)
Supplement: Supplementary file 2 — Supplementary table S1 [file 41598_2018_36590_MOESM2_ESM.xlsx]

## Sheet: BGB_Model_comparison
RESULTS_TABLE
	LnL	numparams	d	e	j	AIC	AIC_wt	AICc	AICc_wt
DEC	-28.3956	2	0.00988979	0.0290336	0	60.7912	9.02373e-06	61.9912	1.87858e-05
DEC+J	-17.0473	3	1e-12	1e-12	0.0763243	40.0945	0.281583	42.7612	0.281559
DIVALIKE	-26.3248	2	0.00716474	2.00069e-09	0	56.6495	7.15709e-05	57.8495	0.000148998
DIVALIKE+J	-16.2585	3	1e-12	1e-12	0.0706161	38.517	0.61967	41.1837	0.619616
BAYAREALIKE	-31.25	2	0.0144234	0.0735158	0	66.5001	5.19657e-07	67.7001	1.08184e-06
BAYAREALIKE+J	-18.096	3	1e-07	1e-07	0.0832709	42.1919	0.0986654	44.8586	0.0986568
TEST_TABLE
	alt	null	LnLalt	LnLnull	DFalt	DFnull	DF	Dstatistic	pval	test	tail	AIC1	AIC2	AICwt1	AICwt2	AICweight_ratio_model1	AICweight_ratio_model2
1	DEC+J	DEC	-17.05	-28.4	3	2	1	22.7	1.9e-06	chi-squared	one-tailed	40.09	60.79	1	3.2e-05	31205	3.2e-05
2	DIVALIKE+J	DIVALIKE	-16.26	-26.32	3	2	1	20.13	7.2e-06	chi-squared	one-tailed	38.52	56.65	1	0.0001	8658	0.0001
3	BAYAREALIKE+J	BAYAREALIKE	-18.1	-31.25	3	2	1	26.31	2.9e-07	chi-squared	one-tailed	42.19	66.5	1	5.3e-06	189866	5.3e-06

## Sheet: Fig_4_node_prob
Node#/Area	PAN	DR	LA	PR	JAM	CUBA	PANDR	PANLA	PANPR	PANJAM	PANCUBA	DRLA	DRPR	DRJAM	DRCUBA	LAPR	LAJAM	LACUBA	PRJAM	PRCUBA	JAMCUBA
1	1	0	0	0	0	0	0	0	0	0	0	0	0	0	0	0	0	0	0	0	0	0
2	0	1	0	0	0	0	0	0	0	0	0	0	0	0	0	0	0	0	0	0	0	0
3	0	1	0	0	0	0	0	0	0	0	0	0	0	0	0	0	0	0	0	0	0	0
4	0	0	0	0	1	0	0	0	0	0	0	0	0	0	0	0	0	0	0	0	0	0
5	0	0	0	0	1	0	0	0	0	0	0	0	0	0	0	0	0	0	0	0	0	0
6	0	0	0	0	1	0	0	0	0	0	0	0	0	0	0	0	0	0	0	0	0	0
7	0	0	1	0	0	0	0	0	0	0	0	0	0	0	0	0	0	0	0	0	0	0
8	0	0	1	0	0	0	0	0	0	0	0	0	0	0	0	0	0	0	0	0	0	0
9	0	0	1	0	0	0	0	0	0	0	0	0	0	0	0	0	0	0	0	0	0	0
10	0	0	0	0	0	1	0	0	0	0	0	0	0	0	0	0	0	0	0	0	0	0
11	0	1	0	0	0	0	0	0	0	0	0	0	0	0	0	0	0	0	0	0	0	0
12	0	0	0	1	0	0	0	0	0	0	0	0	0	0	0	0	0	0	0	0	0	0
13	0	1	0	0	0	0	0	0	0	0	0	0	0	0	0	0	0	0	0	0	0	0
14	0.0749808	0.0552984	0.0055727	0.00017799	0.0111454	0.00278635	0.505845	0.0509766	0.00162817	0.101953	0.0254883	0.0341506	0.00109076	0.0683013	0.0170753	0.000489536	0.0228785	0.00766346	0.000730729	0.000327954	0.0114392	0.00766037
15	2.36922e-09	0.616442	0.062122	0.00198415	0.124244	0.031061	6.24477e-10	3.89854e-11	2.45947e-12	1.23618e-10	4.57265e-11	0.0341506	0.00109076	0.0683012	0.0170753	0.000489536	0.0228785	0.00766346	0.000730729	0.000327954	0.0114392	0.00766037
16	3.05185e-11	1	6.66092e-11	3.54951e-11	1.00233e-10	5.02998e-11	8.00721e-21	1.22198e-33	8.48888e-34	1.6256e-33	1.02634e-34	2.8546e-12	3.94603e-12	1.72717e-12	3.41832e-12	4.23807e-25	1.42789e-27	3.56973e-25	2.81018e-25	4.95202e-25	2.14184e-26	3.68211e-39
17	1.001e-09	0.397031	0.158395	0.00505906	0.316789	0.0791973	1.29793e-10	6.2253e-11	5.26689e-12	2.47751e-10	1.01957e-10	0	0	0	0	0.000489536	0.0228785	0.00766346	0.000730729	0.000327954	0.0114392	0.00766038
18	2.57706e-10	1.94322e-09	7.84603e-10	2.94726e-10	1	5.30572e-10	3.29769e-32	1.54626e-33	8.62333e-33	2.16961e-20	1.19154e-32	4.00264e-32	3.35148e-32	8.60153e-20	3.66485e-32	1.60114e-25	4.27198e-12	8.26984e-25	8.40751e-12	2.42812e-26	6.40796e-13	1.72897e-38
19	3.67671e-11	1.52293e-10	7.31736e-11	3.98807e-11	1	5.59087e-11	2.23222e-33	1.16972e-34	7.40963e-34	5.90281e-21	9.47357e-35	2.68623e-33	2.2688e-33	8.19408e-21	2.46972e-33	5.53318e-26	6.62488e-21	2.85787e-26	5.96457e-21	8.39105e-27	6.28246e-21	2.23722e-40
20	1.33825e-10	0.471169	0.339668	0.0108488	9.75819e-09	0.169834	2.66038e-10	1.01862e-10	1.13431e-11	3.53684e-32	2.25701e-10	0	0	3.81328e-10	0	0.000489536	2.3826e-10	0.00766346	2.65319e-12	0.000327954	5.27924e-10	0.00766037
21	3.91157e-10	2.94776e-10	1	4.64059e-10	1.16053e-09	1.225e-09	2.80228e-32	1.68989e-20	7.73841e-33	1.44835e-32	1.35377e-32	6.4936e-20	2.85846e-32	3.46622e-32	3.3954e-32	4.09795e-12	3.37986e-20	2.11658e-12	1.50476e-32	8.61048e-25	2.03349e-32	1.34598e-26
22	2.86667e-11	1.19888e-10	1	3.14141e-11	5.61184e-11	5.8494e-11	1.87719e-33	8.96174e-21	7.08643e-34	1.05014e-33	1.06055e-33	1.25234e-20	1.91252e-33	2.24463e-33	2.25839e-33	9.06901e-21	1.00336e-20	1.01263e-21	1.0855e-33	1.21099e-27	1.43021e-33	6.0631e-35
23	1.1177e-09	0.630154	8.14721e-09	0.0221872	4.39589e-09	0.347331	6.37272e-10	1.21248e-31	5.81285e-11	7.87459e-32	1.47174e-09	1.70225e-09	0	1.19989e-09	0	2.12949e-10	1.64149e-31	5.39162e-09	1.3932e-10	0.000327954	3.52741e-09	5.20965e-23
24	2.50311e-10	0.955298	1.00292e-09	0.0447024	6.01288e-10	1.78391e-09	1.51593e-10	1.18174e-32	7.96812e-11	7.84819e-33	9.35306e-33	3.65916e-10	0	2.58897e-10	2.75324e-10	2.36016e-10	1.55737e-32	1.28135e-32	1.57696e-10	1.85994e-10	1.09668e-32	1.35326e-46
25	2.45426e-10	0.89011	5.36694e-10	0.10989	3.81258e-10	8.38944e-10	2.43091e-10	4.13547e-33	1.17362e-10	2.92066e-33	4.02889e-33	2.7423e-10	0	2.57613e-10	3.06543e-10	2.7476e-10	5.26681e-33	5.34094e-33	1.94889e-10	2.66674e-10	4.64076e-33	5.54508e-47
